# Supplementary material for: A role for nucleosome remodellers during resection of deprotected telomeres in yeast
Source: PLoS One. 2026 Jul 10;21(7):e0352656. doi: 10.1371/journal.pone.0352656 (PMC13353985; doi:10.1371/journal.pone.0352656)
Supplement: S1 Table — (XLSX) [file pone.0352656.s006.xlsx]

## Sheet: Tabelle1
Number	Description	Full genotype
#6940	WT	MATa leu2-3,112 trp1-1 can1-100 ura3-1 ade2-1 his3-11,15 RAD5
#6941	cdc13-1	MATa leu2-3,112 trp1-1 can1-100 ura3-1 ade2-1 his3-11,15 RAD5 cdc13-1
#6963 (6964)	cdc13-1 exo1Δ	MATa leu2-3,112 trp1-1 can1-100 ura3-1 ade2-1 his3-11,15 RAD5 cdc13-1 exo1∆::his3MX6
#7408	cdc13-1 sgs1Δ	MATa leu2-3,112 trp1-1 can1-100 ura3-1 ade2-1 his3-11,15 RAD5 cdc13-1 TIR1-9myc::URA3 sgs1::HphNT1
#6998 (7385)	cdc13-1 exo1Δ sgs1Δ	MATa leu2-3,112 trp1-1 can1-100 ura3-1 ade2-1 his3-11,15 cdc13-1 exo1∆::natNT2 sgs1∆::kanMX4
#7350	cdc13-1 dna2-mIAA7	MATa leu2-3,112 trp1-1 can1-100 ura3-1 ade2-1 his3-11,15 RAD5 cdc13-1 TIR1-9myc::URA3 dna2-mIAA7-3Flag-his3MX6
#7409 (7410)	cdc13-1 dna2-mIAA7 sgs1Δ	MATa leu2-3,112 trp1-1 can1-100 ura3-1 ade2-1 his3-11,15 RAD5 cdc13-1 TIR1-9myc::URA3 dna2-mIAA7-3Flag-his3MX6 sgs1::HphNT1
#7367	cdc13-1 dna2-mIAA7 exo1Δ	MATa leu2-3,112 trp1-1 can1-100 ura3-1 ade2-1 his3-11,15 RAD5 cdc13-1 TIR1-9myc::URA3 dna2-mIAA7-3Flag-his3MX6 exo1Δ::TRP1
#7166	cdc13-1 arp8Δ	MATa leu2-3,112 trp1-1 can1-100 ura3-1 ade2-1 his3-11,15 RAD5 cdc13-1 arp8∆::URA3
#6990	cdc13-1 swr1Δ htz1Δ	MATa leu2-3,112 trp1-1 can1-100 ura3-1 ade2-1 his3-11,15 RAD5 cdc13-1 swr1∆::his3MX6 htz1∆::TRP1
#7168	cdc13-1 arp8Δ swr1Δ htz1Δ	MATa leu2-3,112 trp1-1 can1-100 ura3-1 ade2-1 his3-11,15 RAD5 cdc13-1 swr1∆::his3MX6 htz1∆::TRP1 arp8∆::URA3
#7353 (7354)	cdc13-1 sth1-mIAA7	MATa leu2-3,112 trp1-1 can1-100 ade2-1 his3-11,15 RAD5 cdc13-1 TIR1-9myc::URA3 sth1-mIAA7-3Flag-his3MX6
#7399 (7398)	cdc13-1 snf2-mIAA7	MATa leu2-3,112 trp1-1 can1-100 ade2-1 his3-11,15 RAD5 cdc13-1 TIR1-9myc::URA3 snf2-mIAA7-3Flag-kanMX
#7400	cdc13-1 sth1-mIAA7 snf2-mIAA7	MATa leu2-3,112 trp1-1 can1-100 ade2-1 his3-11,15 RAD5 cdc13-1 TIR1-9myc::URA3 sth1-mIAA7-3Flag-his3MX6 snf2-mIAA7-3Flag-kanMX
#6870	AsiSI	MATa pGal-AsiSI::URA3
#4079	AsiSI arp8Δ	MATa pGal-AsiSI::URA3 arp8∆::natNT2
#6986	AsiSI swr1Δ htz1Δ	MATa pGal-AsiSI::URA3 htz1∆::hphNT1 swr1∆::his3MX6
#7055	AsiSI arp8Δ swr1Δ htz1Δ	MATa pGal-AsiSI::URA3 arp8∆::natNT2 htz1∆::hphNT1 swr1∆::his3MX6
