# Supplementary material for: A role for nucleosome remodellers during resection of deprotected telomeres in yeast
Source: PLoS One. 2026 Jul 10;21(7):e0352656. doi: 10.1371/journal.pone.0352656 (PMC13353985; doi:10.1371/journal.pone.0352656)
Supplement: S2 Table — (XLSX) [file pone.0352656.s007.xlsx]

## Sheet: Tabelle1
Number	Name	Sequence
BP8618	PAC2 fwd	AATAACGAATTGAGCTATGACACCAA
BP8619	PAC2 rev	AGCTTACTCATATCGATTTCATACGACTT
BP8620	PDA1 tagging	AACCAGCGCAGCGGCATGtgtgatgatggaa
BP8621	PDA1 fwd	TGGAGATGGCTTGTGACGCCTTG
BP8622	PDA1 rev	AACCAGCGCAGCGGCATGTGT
BP8626	YER186C tagging	GATCTCGAGCTCGATATCGGATCCatttacggcgga
BP8627	YER186C fwd	AATCTCGCCTAACAAAAAAAGGCTTCTTAGTG
BP8628	YER186C rev	GATCTCGAGCTCGATATCGGATCCATT
BP8635	Y5000 tagging	TGCCCTCGCATCGCTCTCgaaacaaagtcagtga
BP8636	Y5000 fwd	GTCCTGGAACGTTGTCACGAAAAAGC
BP8637	Y5000 rev	TGCCCTCGCATCGCTCTCGAA
Scheme for usage:
	Tagging oligo (10µM)	Oligo pair (10µM)
PAC2	-	BP8618/BP8619
PDA1	BP8620	BP8621/ BP8622
YER168C TG	BP8626	BP8627/ BP8628
Y5000	BP8635	BP8636/ BP8637
