# Supplementary material for: A role for nucleosome remodellers during resection of deprotected telomeres in yeast
Source: PLoS One. 2026 Jul 10;21(7):e0352656. doi: 10.1371/journal.pone.0352656 (PMC13353985; doi:10.1371/journal.pone.0352656)
Supplement: S3 Table — (XLSX) [file pone.0352656.s008.xlsx]

## Sheet: Tabelle1
Number	Antibody name	Company	Host	Dilution
a0047	anti-Rad53	abcam: ab104232	Rabbit	1:2000
a0030	anti-PJK1 (22C5D8)	abcam: ab113687, LOT:GR3286258-2	Mouse	1:5000
a0008	anti-FLAG	Sigma: F1804	Mouse	1:1000
a0005	anti-HA (clone 16B12)	Covance	Mouse	1:2000
a0052	anti-Cdc48	from Jentsch lab	Rabbit	1:10000
