# Supplementary material for: A role for nucleosome remodellers during resection of deprotected telomeres in yeast
Source: PLoS One. 2026 Jul 10;21(7):e0352656. doi: 10.1371/journal.pone.0352656 (PMC13353985; doi:10.1371/journal.pone.0352656)
Supplement: S4 Table — (XLSX) [file pone.0352656.s009.xlsx]

## Sheet: Tabelle1
	Slope values at locus:
Strain	PDA1	YER186C	Y5000
cdc13-1	0.693	2.253	5.232
cdc13-1 exo1Δ	0.524	1.204	2.616
cdc13-1 sgs1Δ	0.793	2.086	4.664
cdc13-1 exo1Δ sgs1Δ	0.29	0.698	2.208
cdc13-1	0.693	2.253	5.232
cdc13-1 dna2-mIAA7	0.69	1.845	3.205
cdc13-1 dna2-mIAA7 sgs1Δ	0.694	2.09	4.181
cdc13-1 dna2-mIAA7 exo1Δ	0.485	0.744	1.242
cdc13-1 0h	0.415	2.178	6.2
cdc13-1 arp8Δ 0.5h	0.305	1.914	6.03
cdc13-1 swr1Δhtz1Δ 1h	0.471	1.675	5.005
cdc13-1 arp8Δ swr1Δhtz1Δ 2h	0.527	2.062	5.69
cdc13-1 0h	0.497	1.137	2.159
cdc13-1 arp8Δ 2h	0.535	1.126	1.992
cdc13-1 swr1Δhtz1Δ 4h	0.566	0.955	1.639
cdc13-1 arp8Δ swr1Δhtz1Δ 6h	0.543	1.049	2.059
cdc13-1	0.391	1.873	5.938
cdc13-1 sth1-mIAA7	0.241	0.449	0.574
cdc13-1 snf2-mIAA7	0.119	0.294	0.045
cdc13-1 sth1-mIAA7 snf2-mIAA7	0.006	0.442	0.064
cdc13-1 exo1Δ	0.365	1.551	2.687
cdc13-1 exo1Δ dna2-mIAA7	0.326	0.651	1.313
cdc13-1 exo1Δ sgs1Δ	0.131	0.606	2.284
