# Supplementary material for: A role for nucleosome remodellers during resection of deprotected telomeres in yeast
Source: PLoS One. 2026 Jul 10;21(7):e0352656. doi: 10.1371/journal.pone.0352656 (PMC13353985; doi:10.1371/journal.pone.0352656)
Supplement: S5 Table — (XLSX) [file pone.0352656.s010.xlsx]

## Sheet: QAOS figure1
figure	locus	time at 30 °C	strain	rep1	rep2	rep3	mean	rep1	rep2	rep3	mean	rep1	rep2	rep3	mean
Figure 1D	PAC1	0 h	cdc13-1	20.25	20.28	20.17	20.2333			20.05	20.05	20.11	20.23	20.19	20.1767
		0.5 h		19.72	19.55		19.635	19.44	19.58	19.62	19.5467	19.44	19.59	19.55	19.5267
		1 h		19.61	19.77	19.71	19.6967	19.33	19.44	19.22	19.33	19.33	19.41	19.27	19.3367
		2 h		20.31		20.7	20.505	20.28	20.31	20.22	20.27	20.62	20.59	20.7	20.6367
		0 h	exo1∆	19.9	19.73	19.66	19.7633	19.45	19.59	19.37	19.47	18.41	18.51	18.69	18.5367
		0.5 h		20.09	19.87	19.99	19.9833	19.99	19.82	19.9	19.9033	18.92	19.14	19.04	19.0333
		1 h		19.42	19.56	19.3	19.4267		19.05	19.09	19.07	19.45	19.36	19.66	19.49
		2 h		19.61	19.48	19.71	19.6	20.21	19.98	20.06	20.0833	18.77	18.95	18.84	18.8533
		0 h	sgs1∆	19.71	19.82	19.85	19.7933	19.47	19.38		19.425	20.55	20.48	20.33	20.4533
		0.5 h			20.06	19.95	20.005	19.55	19.58	19.52	19.55	19.77	19.67	19.65	19.6967
		1 h				19.74	19.74	19.73	19.81		19.77	19.88	19.76	19.71	19.7833
		2 h			19.51		19.49	20.14	20.19	20.12	20.15	20.32	20.22	20.15	20.23
		0 h	exo1∆ sgs1∆	19.39	19.48	19.42	19.43	19.12	19.08	19.07	19.09	19.12	19.2	19.08	19.1333
		0.5 h		20.17	20.1		20.135	20.21	20.22		20.215	20.44	20.61	20.62	20.5567
		1 h		19.65	19.59		19.62	20.21	20.17	20.11	20.1633	19.22	19.31	19.27	19.2667
		2 h		20.13	19.98	19.96	20.0233	19.81	19.79	19.86	19.82	20.49	20.61	20.54	20.5467
	PDA	0 h	cdc13-1	28.72	28.98	28.77	28.8233	29.34	29.57	29.49	29.4667	30.63	30.91		30.77
		0.5 h		28.11	28.32	28.21	28.2133	28.18	28.33	28.26	28.2567	28.24	28.47	28.38	28.3633
		1 h		27.7	27.61	27.56	27.6233	26.89	26.72	26.61	26.74	27.58	27.49	27.44	27.5033
		2 h		25.66	25.75	25.61	25.6733	24.81	24.69	24.87	24.79	25.92	25.78	25.83	25.8433
		0 h	exo1∆	27.41	27.58	27.32	27.4367	29.77	29.69	29.94	29.8	29.39	29.33	29.46	29.3933
		0.5 h		26.96	26.85	26.79	26.8667	28.53	28.35	28.46	28.4467	28.04	27.99	28.15	28.06
		1 h		26.28	26.14	26.17	26.1967	27.01	27.19	27.95	27.3833	26.68	26.69		26.685
		2 h		25.95	25.91	25.86	25.9067	26.48	26.36	26.39	26.41	25.53	25.46	25.69	25.56
		0 h	sgs1∆	28.41	28.66	28.55	28.54	28.72	28.93	28.81	28.82	30.21	30.46		30.335
		0.5 h		27.08	27.29		27.185	26.13	26.36	26.25	26.2467	29.18	29.32	29.25	29.25
		1 h						26.02	26.27	26.18	26.1567	27.14	27.99	27.22	27.45
		2 h		25.11	25.33	25.24	25.2267	25.55	25.74	25.63	25.64	26.61	26.48	26.69	26.5933
		0 h	exo1∆ sgs1∆	28.71	28.67		28.69	30.53	30.77	30.61	30.6367	30.54	30.39	30.46	30.4633
		0.5 h		28.11	27.95		28.03	30.19	30.41	30.33	30.31	30.22	30.88	30.04	30.38
		1 h		27.74	27.56	27.53	27.61	28.88	28.94	28.79	28.87	29.62		29.49	29.555
		2 h		27.19	27.33	27.31	27.2767	28.04	28.29	28.17	28.1667	28.11	28.26	28.18	28.1833
	YER	0 h	cdc13-1	29.12	29.4	29.28	29.2667	29.37	29.61	29.53	29.5033	29.31	29.57	29.42	29.4333
		0.5 h		26.05	26.33	26.24	26.2067	26.22			26.22	27.19	27.48	27.36	27.3433
		1 h		24.78	24.66	24.53	24.6567	25.38	25.41	25.43	25.4067	24.92	24.79	24.68	24.7967
		2 h		24.11	24.39	24.25	24.25	24.77	24.91	24.84	24.84	24.37	24.03	24.31	24.2367
		0 h	exo1∆	28.32	28.49	28.41	28.4067	28.07	28.29	28.18	28.18	29.06	29.28	29.19	29.1767
		0.5 h		27.36	27.37	27.29	27.34	26.21	26.03	26.26	26.1667	25.17	25.23	25.06	25.1533
		1 h		26.9	26.95	26.05	26.6333	24.95	25.12	25.01	25.0267	25.38	25.55	25.41	25.4467
		2 h		24.22	24.3	24.12	24.2133	25.28	25.05	25.12	25.15	24.26	24.34	24.46	24.3533
		0 h	sgs1∆	28.11	28.38	28.26	28.25	28.19	28.47	28.33	28.33	29.71	29.89	29.76	29.7867
		0.5 h		27.02	27.3	27.22	27.18	27.01	27.29	27.18	27.16	26.34		26.44	26.39
		1 h		24.31	24.58	24.47	24.4533	26.22			26.22	25.11			25.11
		2 h		23.33	23.31	23.58	23.4067	24.11	24.39		24.25	24.33	24.57	24.46	24.4533
		0 h	exo1∆ sgs1∆	26.61	26.89	26.75	26.75	30.29	30.51	30.47	30.4233	29.72	29.99	29.88	29.8633
		0.5 h		26.03	26.28	26.2	26.17	29.31			29.31	28.18	28.41	28.33	28.3067
		1 h		26.21	26.46	26.35	26.34	26.52	26.73	26.66	26.6367			26.51	26.51
		2 h		26.55	26.83	26.71	26.6967	25.57	25.48	25.72	25.59	26.71	26.96	26.83	26.8333
	Y5000	0 h	cdc13-1	28.14	28.42	28.33	28.2967	30.19	30.21	30.12	30.1733	30.32	30.57	30.49	30.46
		0.5 h		24.01	24.29	24.19	24.1633	25.72	25.76	25.81	25.7633	24.18	24.44	24.33	24.3167
		1 h				23.39	23.39	23.88	23.71	23.63	23.74	23.57	23.41	23.63	23.5367
		2 h				23.37	23.37	22.79	22.92	22.85	22.8533	23.49	23.62	23.59	23.5667
		0 h	exo1∆	28.37	28.29	28.45	28.37	28.16	28.05	28.29	28.1667	29.34			29.34
		0.5 h		25.43	25.39	25.55	25.4567	24.92			24.92	24.68	24.51	24.76	24.65
		1 h		24.17	24.31	24.24	24.24	24.15	23.74	23.98	23.9567				0
		2 h		23.51	23.52	23.45	23.4933	24.28	24.09	24.32	24.23	22.73	22.81	22.72	22.7533
		0 h	sgs1∆	28.31	28.59	28.47	28.4567	28.71			28.71	29.74	29.62	29.79	29.7167
		0.5 h		24.01	24.27	24.18	24.1533	20.41	20.69	20.58	20.56	25.97	26.18	26.04	26.0633
		1 h		23.11	23.37	23.26	23.2467	19.31		19.42	19.365	24.21			24.21
		2 h		22.71	22.69		22.7	22.84	22.95	22.99	22.9267	23.74	23.63	23.78	23.7167
		0 h	exo1∆ sgs1∆	28.11	28.38	28.29	28.26	29.46	29.73	29.61	29.6	29.27	29.53	29.41	29.4033
		0.5 h		25.12	25.39	25.28	25.2633	28.19	28.43	28.32	28.3133	27.31	27.58	27.47	27.4533
		1 h		24.03	24.31	24.19	24.1767	26.29		26.43	26.36	25.72	25.78	25.66	25.72
		2 h		23.21	23.49	23.32	23.34		24.61	24.46	24.535	25.39	25.66		25.525
Figure 1G	PAC1	0 h	cdc13-1	19.32	19.21	19.44	19.3233	19.32	19.11	19.24	19.2233	19.33	19.56	19.44	19.4433
		0.5 h		19.78	19.57	19.65	19.6667	19.87	19.61	19.74	19.74	19.72	19.52	19.48	19.5733
		1 h		20.03	19.91	20.15	20.03		19.88	20.12	20	19.28	19.06	19.22	19.1867
		2 h		19.22	19.37	19.14	19.2433	18.95	19.1	19.08	19.0433	18.83	19.01	18.94	18.9267
		0 h	dna2-mIAA7	19.75	19.86	20	19.87	19.14	19.28	19.03	19.15	19.01	18.98	19.17	19.0533
		0.5 h		19.39	19.24	19.18	19.27	19.76	19.5	19.65	19.6367			19.85	19.85
		1 h		19.57	19.68	19.45	19.5667	19.22	19.45	19.33	19.3333	19.4	19.16	19.29	19.2833
		2 h		19.81	19.94	19.83	19.86	19.58	19.7	19.48	19.5867	19.81	19.68	19.74	19.7433
		0 h	dna2-mIAA7 exo1∆	19.63	19.89	19.77	19.7633	19.12	19	19.22	19.1133	19.3	19.13	19.25	19.2267
		0.5 h		20.08	19.94	19.8	19.94	18.99	19.17	19.06	19.0733	20.1	19.95	20.02	20.0233
		1 h		19.61	19.48	19.35	19.48	19.53	19.36	19.41	19.4333	19.46	19.6	19.35	19.47
		2 h		19.78	19.53	19.66	19.6567	19.67	19.88	19.71	19.7533	19.84	19.58	19.7	19.7067
		0 h	dna2-mIAA7 sgs1∆	20.28	20.21	20.11	20.2	20.08	20.11	19.77	19.9867			19.22	19.22
		0.5 h		19.49			19.49	19.72	20.06	19.85	19.6967	19.07	19.14	19.22	19.1433
		1 h		19.62	19.55		19.585	19.23		19.31	19.27	19.61	19.55		19.58
		2 h		20.16	20.11	19.58	19.95	20.01	19.84	19.91	19.92	20.41	20.38	20.34	20.3767
	PDA	0 h	cdc13-1	27.92	27.71	27.88	27.8367	29.07	28.92	29.14	29.0433	28.41	28.43	28.34	28.3933
		0.5 h		26.28	26.16	26.43	26.29	27.65	27.81	27.59	27.6833	28.27		28.22	28.245
		1 h		25.89	25.71	25.86	25.82	27.12	27.01	26.94	27.0233	27.16	27.22	27.04	27.14
		2 h		24.85	24.99	24.73	24.8567	25.14	24.88	25.16	25.06	25.21	25.22	25.39	25.2733
		0 h	dna2-mIAA7	27.48	27.69	27.57	27.58	28.44	28.58	28.39	28.47	28.93	28.84	29.1	28.9567
		0.5 h		26.29	26.17	26.16	26.2067	27.81	27.68	27.89	27.7933	27.67	27.61	27.59	27.6233
		1 h		25.53	25.69	25.66	25.6267	26.13	26.04	26.29	26.1533	19.25	19.43	19.35	19.3433
		2 h		25.42	25.43	25.59	25.48	25.82	25.91	25.75	25.8267			25.89	25.89
		0 h	dna2-mIAA7 exo1∆	27.6	27.48	27.73	27.6033	28.48	28.44	28.51	28.4767	28.83	28.95	28.69	28.8233
		0.5 h		27.19	27.22	27.28	27.23	27.72	27.58	27.66	27.6533		28.33	28.54	28.435
		1 h		26.75	26.86	26.18	26.5967	27.21	27.14	27.26	27.2033	26.48	26.56	26.42	26.4867
		2 h		26.13	26.19	26.06	26.1267	26.66	26.61	26.54	26.6033	26.47	26.47	26.53	26.49
		0 h	dna2-mIAA7 sgs1∆	28.33	28.57	28.45	28.45	28.24	28.49	28.38	28.37	29.61	29.82	29.74	29.7233
		0.5 h		27.02	27.27	27.16	27.15	27.03	27.25	27.14	27.14	29.32	29.48	29.41	29.4033
		1 h		26.01	25.92	26.04	25.99	25.71	25.56	25.46	25.5767	28.19	28.43	28.36	28.3267
		2 h		25.48	25.39	25.42	25.43	25.62			25.62	27.21	27.13	27.14	27.16
	YER	0 h	cdc13-1	27.76	27.83	27.71	27.7667	28.22	28.05	28.29	28.1867	29.54	29.33	29.61	29.4933
		0.5 h		26.25	26.1	26.18	26.1767	25.28	25.36	25.25	25.2967	26.67	26.83	26.77	26.7567
		1 h		24.48	24.6	24.55	24.5433	24.25	24.41	24.18	24.28	24.41	24.36	24.58	24.45
		2 h		23.13	23.25	23.19	23.19	22.85	23.24	23.02	23.0367	22.96	22.85	23.04	22.95
		0 h	dna2-mIAA7	28.57	28.48	28.52	28.5233	28.02	28.2	28.18	28.1333	28.71	28.86	28.59	28.72
		0.5 h		25.16	25.07	25.19	25.14	26.12	26.05	26.29	26.1533	26.02	26.21	26.19	26.14
		1 h		24.28	24.21	24.33	24.2733	24.95	24.73	24.92	24.8667	25.05	25.21	25.18	25.1467
		2 h		24.13	23.92	23.99	24.0133	23.92	24.19	24.03	24.0467		24.19	24.33	24.26
		0 h	dna2-mIAA7 exo1∆	28.53	28.6	28.48	28.5367	28.28	28.05	28.11	28.1467	28.12	28.35	28.28	28.25
		0.5 h		27.65	27.69	27.52	27.62	26.43	26.51	26.42	26.4533	27.03	27.19	27.25	27.1567
		1 h		25.95	26.05	26.02	26.0067					25.35	25.46	25.58	25.4633
		2 h		25.79	25.56	25.53	25.6267	25.49	25.71	25.63	25.61	25.39	25.47	25.53	25.4633
		0 h	dna2-mIAA7 sgs1∆	28.53	28.6	28.48	28.5367	28.53	28.46	28.59	28.5267	30.33			30.33
		0.5 h		26.15	26.29	26.22	26.22	25.88	25.9	26.02	25.9333	27.19	27.44	27.36	27.33
		1 h		24.95	25.05	25.02	25.0067			24.22	24.22	25.41	25.58		25.495
		2 h		24.19	24.16	23.93	24.0933	23.91	24.14	23.78	23.9433	24.33	24.61	24.52	24.4867
	Y5000	0 h	cdc13-1	27.82	27.71	27.88	27.8033	27.31	27.46	27.25	27.34	29.47	29.63	29.41	29.5033
		0.5 h		24.12	24.2	24.06	24.1267	24.13	24.24	24.03	24.1333	23.42	23.43	23.66	23.5033
		1 h		23.61	23.49	23.54	23.5467	23.19	23.34	23.11	23.2133	22.19			22.19
		2 h		22.29	22.17	22.24	22.2333	22.37	22.38	22.45	22.4	22.11	22.27	22.24	22.2067
		0 h	dna2-mIAA7	28.63	28.52	28.57	28.5733	26.17	26.29	26.06	26.1733	28.62	28.73	28.59	28.6467
		0.5 h		24.08	24.19	24.01	24.0933	25.05	25.12	25.28	25.15	24.98	25.12	25.06	25.0533
		1 h		23.47	23.39	23.32	23.3933	24.37	24.26	24.15	24.26	23.92	24.03	24.14	24.03
		2 h		23.11	23.27	23.26	23.2133	23.79	23.88	23.97	23.88	23.48	23.62	23.35	23.4833
		0 h	dna2-mIAA7 exo1∆	28.58	28.44	28.61	28.5433	28.21	28.39	28.28	28.2933			28.35	28.35
		0.5 h		26.79	26.97	26.83	26.8633	25.44	25.29	25.31	25.3467
		1 h		25.04	24.88	24.97	24.9633	25.02	25.11	24.94	25.0233	25.42	25.51	25.63	25.52
		2 h		24.72	24.63	24.81	24.72	24.88	24.65	24.59	24.7067	24.95	25.14	25.18	25.09
		0 h	dna2-mIAA7 sgs1∆	28.58	28.44	28.61	28.5433	28.49	28.56	28.42	28.49	29.89	29.77	29.94	29.8667
		0.5 h		25.79	25.97	25.83	25.8633	24.97	24.85	24.91	24.91	26.58	26.84	26.71	26.71
		1 h		19.04	18.88	18.97	18.9633	23.14	23.02	23.11	23.09	24.79	24.63	24.31	24.5767
		2 h				23.21	23.21	22.66		22.71	22.685	24.22	24.09	24.07	24.1267

## Sheet: QAOS figure2
figure	locus	time at 30 °C	strain	rep1	rep2	rep3	mean	rep1	rep2	rep3	mean	rep1	rep2	rep3	mean
Figure 2D	PAC1	0 h	cdc13-1		20.35	20.41	20.38	21.13	21.28	21.39	21.2667	20.14	20.57	20.87	20.5267
		0.5 h		19.88	19.76	19.83	19.8233	21.21	21.46	21.52	21.3967	20.99	20.83	20.78	20.8667
		1 h		20.12	19.96	20.07	20.05	21.34	21.47	21.61	21.4733	21.06	21	20.79	20.95
		2 h		19.35	19.22	19.28	19.2833	21.42	21.56	21.7	21.56	20.84	20.72	20.7	20.7533
		0 h	arp8∆	20.51	20.39	20.44	20.4467	21.19	21.38	21.44	21.3367	19.94	19.82	19.88	19.88
		0.5 h		19.71	19.59	19.66	19.6533	21.27	21.4	21.57	21.4133	20.33	20.2	20.26	20.2633
		1 h		20.28	20.15	20.21	20.2133	21.31	21.5	21.61	21.4733	19.47	19.35	19.41	19.41
		2 h				19.15	19.15	21.45	21.62	21.72	21.5967	20.05	19.92	19.99	19.9867
		0 h	swr1∆ htz1∆	19.62	19.49	19.55	19.5533	21.53	21.68	21.81	21.6733	19.8	19.68	19.74	19.74
		0.5 h		20.39	20.27	20.34	20.3333	21.66	21.8	21.95	21.8033	20.45	20.31	20.38	20.38
		1 h		19.26	19.13	19.19	19.1933	21.74		22.04	21.89	19.53	19.41	19.48	19.4733
		2 h		20.17	20.04	20.1	20.1033	21.82	21.96	22.11	21.9633	20.24	20.12	20.18	20.18
		0 h	arp8∆ swr1∆ htz1∆	19.31	19.19	19.25	19.25	21.91	22.06	22.18	22.05	19.54	19.47	19.51	19.5067
		0.5 h		20.08		20.02	20.05	22.02	22.15	22.28	22.15	19.21	19.16	19.11	19.16
		1 h		19.86	19.73	19.79	19.7933	22.08	22.23	22.35	22.22	20.44	20.38	20.5	20.44
		2 h		20.36	20.22	20.29	20.29	22.14	22.29	22.22	22.2167	20.48	20.41	20.36	20.4167
	PDA1	0 h	cdc13-1	27.15	27.09	27.12	27.12	29.53	29.38	29.25	29.3867	28.97	29.14	29.18	29.0967
		0.5 h		27.04	26.98	27.01	27.01	29.14	28.97	28.86	28.99	27.86		27.72	27.79
		1 h		26.95	26.89	26.92	26.92	28.73	28.59	28.46	28.5933	26.78	26.76	26.56	26.7
		2 h		25.77	25.63	25.89	25.7633	28.34	28.18	28.07	28.1967	25.61	25.81	25.88	25.7667
		0 h	arp8∆	26.78	26.72	26.75	26.75	29.49	29.36	29.21	29.3533	26.48	26.42	26.45	26.45
		0.5 h		26.7	26.65	26.68	40.015	29.11	28.95		29.03		26.35	26.38	26.365
		1 h		26.63	26.58	26.61	26.6067	28.7	28.54	28.43	28.5567	26.33	26.28	26.31	26.3067
		2 h		25.15	25.05	24.93	25.0433	28.29	28.13	28.01	28.1433	25.57	25.82	25.65	25.68
		0 h	swr1∆ htz1∆	27.14	27.08	27.11	27.11	29.51	29.37	29.24	29.3733	26.77	26.71	26.74	26.74
		0.5 h		27.03	26.97	27	27	29.09	28.94	28.82	28.95	26.69	26.64	26.67	26.6667
		1 h		26.96	26.88	26.91	26.9167		28.55	28.41	28.48	26.62	26.57	26.6	26.5967
		2 h		25.26	25.32	25.78	25.4533	28.31	28.17	28.05	28.1767	25.54	25.49	25.52	25.5167
		0 h	arp8∆ swr1∆ htz1∆	26.47	26.41	26.44	26.44	29.48	29.34	29.19	29.3367	27.13	27.07	27.1	27.1
		0.5 h		26.39	26.34	26.37	26.3667	29.08	28.92	28.8	28.9333	27.02	26.96		26.99
		1 h		26.32	26.27	26.3	26.2967	28.66	28.51	28.39	28.52	26.93	26.87	26.9	26.9
		2 h		26.06	25.91	25.84	25.9367	28.27	28.15	28	28.14	26.15	25.81	25.77	25.91
	YER168C	0 h	cdc13-1	27.98	27.93	27.89	27.9333	29.91	29.76	29.63	29.7667	29.78	29.82	29.55	29.7167
		0.5 h		26.87	26.82	26.85	26.8467	28.55	28.41	28.29	28.4167	26.19	26.23	26.04	26.1533
		1 h				25.75	25.75	27.2	27.05	26.92	27.0567	25.12	25.26	25.16	25.18
		2 h		23.67	23.62	23.65	23.6467	26.02	26.18	26.05	26.0833	23.85	23.98	24.21	24.0133
		0 h	arp8∆	27.58	27.54	27.5	27.54	29.88	29.73	29.6	29.7367	26.24	26.2	26.17	26.2033
		0.5 h		26.49	26.45	26.41	26.45			26.96	26.96	26.16	26.12	26.19	26.1567
		1 h		25.4	25.36	25.33	25.3633	26.18	26.03	25.9	26.0367	26.08	26.05	26.01	26.0467
		2 h		23.32	23.28	23.24	23.28	25.38	25.16	25.22	25.2533	24.74	24.68	24.94	24.7867
		0 h	swr1∆ htz1∆	26.93	26.89	26.76	26.86	29.9	29.75	29.61	29.7533	27.65	27.61	27.67	27.6433
		0.5 h		26.16	26.03	26.29	26.16	28.51	28.37	28.24	28.3733	25.58	25.54	25.5	25.54
		1 h		24.79	24.65	24.91	24.7833	27.16	27.01	27.89	27.3533	25.52	25.48	25.44	25.48
		2 h		24.72	24.68	24.54	24.6467	26.29	26.34		26.315	24.46	24.42	24.39	24.4233
		0 h	arp8∆ swr1∆ htz1∆	26.4	26.36	26.32	26.36	29.87	29.72	29.58	29.7233	27.18	27.14	27.07	27.13
		0.5 h		25.34	25.3	25.26	25.3	28.49	28.35	28.22	28.3533	25.16	25.13	25.12	25.1367
		1 h		25.28	25.24	25.2	25.24	25.14	26.99	26.86	26.33		25.17	25.13	25.15
		2 h				24.55	24.55	26.77	26.63	26.49	26.63	24.81	24.75	24.92	24.8267
	Y5000	0 h	cdc13-1	27.61	27.39	27.3	27.4333	29.91	29.85	29.93	29.8967	29.48	29.61	29.4	29.4967
		0.5 h		24.41	24.27	24.34	24.34	26.18	26.16	26.26	26.2	24.95	25.12	24.88	24.9833
		1 h		24.21	23.99	23.94	24.0467		25.38	25.45	25.415	24.03	24.17	24.12	24.1067
		2 h		22.11	21.92	22.05	22.0267	24.48	24.57		24.525	23.19	22.97	23.14	23.1
		0 h	arp8∆	27.61	27.3	27.31	27.4067	29.88	29.92	29.79	29.8633	27.61	27.38	27.29	27.4267
		0.5 h		24.81	24.62	24.55	24.66	25.65	25.59	25.52	25.5867	24.91	24.68	24.61	24.7333
		1 h		24.01	23.8	23.76	23.8567			24.69	24.69	24.21	24.02	23.97	24.0667
		2 h		21.91	22.05		21.98	24.18	23.91	24.21	24.1	22.71		22.63	22.67
		0 h	swr1∆ htz1∆	27.61	27.34	27.26	27.4033	29.93	29.9	29.91	29.9133	27.61	27.36	27.24	27.4033
		0.5 h		24.81	24.63	24.56	24.6667	26.21	26.34	26.37	26.3067	25.91	25.69	25.62	25.74
		1 h		24.01	23.83	23.77	23.87	25.46	25.34	25.42	25.4067	23.21	23.24	23.38	23.2767
		2 h		23.01	22.93	23.21	23.05	25.16		25.28	25.22	23.31	23.23	22.67	23.07
		0 h	arp8∆ swr1∆ htz1∆	27.61	27.35	27.27	27.41	29.71	29.82	29.92	29.8167	27.61	27.37	27.28	27.42
		0.5 h		25.81	25.65	25.58	25.68	27.63	27.57	27.61	27.6033	24.41	24.32	24.26	24.33
		1 h		24.01	23.82	23.75	23.86	25.41	25.36	25.38	25.3833	24.21	24.03	23.96	24.0667
		2 h		22.81	22.96	22.78	22.85	25.51			25.51	23.11	23.21	23.22	23.18
Figure 2E	PAC1	0 h	cdc13-1	19.42	19.31	19.38	19.37	19.82	19.95	19.88	19.8833	18.43	18.76	18.58	18.59
		2 h		19.36	19.39	19.33	19.36	20.03	19.91	19.98	19.9733	18.92	18.67	18.81	18.8
		4 h		19.45	19.52	19.41	19.46	20.21	20.06	20.14	20.1367	19.11	18.74	18.92	18.9233
		6 h		19.48	19.36	19.44	19.4267	19.87	19.92	19.94	19.91	18.57	18.61	18.63	18.6033
		0 h	arp8∆	19.44	19.46	19.36	19.42	20.18	19.89	19.97	20.0133	20.07	19.96	19.89	19.9733
		2 h		19.27	19.24	19.21	19.24	19.86	20.07	19.94	19.9567	19.94	20.11	19.99	20.0133
		4 h				19.48	19.48	20.09	20.05	20.21	20.1167	20.58	20.26	20.41	20.4167
		6 h		19.53	19.39	19.47	19.4633	20.63	20.48	20.39	20.5	20.19	20.01	20.15	20.1167
		0 h	swr1∆ htz1∆	19.38	19.32	19.36	19.3533	20.44	20.29	20.36	20.3633	19.95	20.03	20.09	20.0233
		2 h		19.17	19.09	19.25	19.17	19.93	20.08	19.97	19.9933	20.04	19.86	19.97	19.9567
		4 h		19.34	19.28	19.31	19.31	20.31	20.12	19.94	20.1233	20.51	20.64	20.78	20.6433
		6 h		19.47	19.35	19.42	19.4133	20.02	19.96	20.09	20.0233	19.97	20.06	20.19	20.0733
		0 h	arp8∆ swr1∆ htz1∆	19.36	19.33	19.29	19.3267	19.98	19.87	20.04	19.9633	20.23	20.38	20.41	20.34
		2 h		19.45	19.48	19.51	19.48	20.47	20.33	20.22	20.34	20.91	20.92	20.81	20.88
		4 h		19.41	19.39	19.43	19.41	19.91	19.98	20.06	19.9833	21.03	21.05	21.12	21.0667
		6 h		19.35	19.37	19.33	19.35	20.36	20.18	20.52	20.3533	19.91	20.22	20.21	20.1133
	PDA1	0 h	cdc13-1	30.02	30.18	30.09	30.0967	31.47	31.72	31.63	31.6067	30.42	30.77	30.58	30.59
		2 h		24.31	24.12	24.27	24.2333	26.59	26.68	26.43	26.5667	26.54	26.63	26.48	26.55
		4 h		23.04	23.19	23.17	23.1333	25.16	25.39	25.57	25.3733	25.61	26.44	25.52	25.8567
		6 h		22.64	22.78	22.59	22.67	24.13	24.02	23.97	24.04	24.08	25.07	23.92	24.3567
		0 h	arp8∆	30.91	30.66	30.78	30.7833	30.59	30.23	30.14	30.32	30.41	30.57	30.19	30.39
		2 h		24.29	24.07	24.18	24.18	26.36	26.38	26.39	26.3767	26.19	26.22	26.33	26.2467
		4 h		23.72	23.88	23.76	23.7867	25.43	25.56	25.44	25.4767	26.24	26.18	26.28	26.2333
		6 h		22.92	22.89	22.82	22.8767	24.69	24.54	24.66	24.63	24.03	25.19	25.23	24.8167
		0 h	swr1∆ htz1∆	30.02	29.88	29.94	29.9467	30.68	30.43	30.62	30.5767	31.6	31.34	31.33	31.4233
		2 h		24.39	24.43	24.35	24.39	25.39	25.34	25.43	25.3867	25.57	25.73	25.69	25.6633
		4 h		23.66	23.62	23.54	23.6067	25.37	24.58	24.61	24.8533	25.46	25.48	25.44	25.46
		6 h		22.88	22.74	22.76	22.7933	24.37	24.53	24.34	24.4133	24.67	24.83	24.76	24.7533
		0 h	arp8∆ swr1∆ htz1∆	30.67	30.44	30.56	30.5567	31.16	31.42	31.31	31.2967	30.82	31.27	30.63	30.9067
		2 h		24.49	24.31	24.38	24.3933			26.17	26.17	26.29	26.14	26.13	26.1867
		4 h		23.52	23.39	23.46	23.4567	25.84	25.48	25.17	25.4967	26.44	26.46	26.29	26.3967
		6 h		22.71	22.84	22.77	22.7733	25.21	24.93	24.82	24.9867	24.76	24.61	24.68	24.6833
	YER168C	0 h	cdc13-1	30.02	30.18	30.09	30.0967	30.62	30.74	30.58	30.6467	30.21	30.35	30.12	30.2267
		2 h		24.31	24.12	24.27	24.2333	24.61		24.72	24.665	23.72	23.84	23.85	23.8033
		4 h		23.04	23.19	23.17	23.1333	23.78	23.61	23.55	23.6467	22.76	22.61	22.61	22.66
		6 h		22.64	22.78	22.59	22.67	23.16	23.01	23.13	23.1	21.85	21.68	21.62	21.7167
		0 h	arp8∆	30.91	30.66	30.78	30.7833	31.58	31.76	31.69	31.6767	30.68	30.83	30.75	30.7533
		2 h		24.29	24.07	24.18	24.18	24.52	24.69	24.61	24.6067	24.69	24.84	24.76	24.7633
		4 h		23.72	23.88	23.76	23.7867	23.47	23.62	23.55	23.5467	24.11	24.26	24.18	24.1833
		6 h		22.92	22.89	22.82	22.8767	23.79			23.79	23.61	23.54	23.47	23.54
		0 h	swr1∆ htz1∆	30.02	29.88	29.94	29.9467	31.39	31.57	31.51	31.49	30.51	30.67	30.6	30.5933
		2 h		24.39	24.43	24.35	24.39	25.18	25.34	25.27	25.2633	24.94	25.09	25.02	25.0167
		4 h		23.66	23.62	23.54	23.6067			24.29	24.29	24.91	24.89	24.91	24.9033
		6 h		22.88	22.74	22.76	22.7933	23.53	23.48	23.61	23.54	23.66	23.8	23.73	23.73
		0 h	arp8∆ swr1∆ htz1∆	30.67	30.44	30.56	30.5567	30.56	30.72	30.64	30.64	30.46	30.62	30.54	30.54
		2 h		24.49	24.31	24.38	24.3933	25.31	25.45	25.38	25.38	26.17	26.32	26.25	26.2467
		4 h		23.52	23.39	23.46	23.4567	24.66	24.59		24.625	24.72	24.77	24.89	24.7933
		6 h		22.71	22.84	22.77	22.7733	23.73			23.73	23.56	23.41	23.54	23.5033
	Y5000	0 h	cdc13-1	30.14	30.27	30.19	30.2	30.88	30.65	30.74	30.7567	30.62	30.41	30.57	30.5333
		2 h		22.61	22.69	22.64	22.6467	23.41	23.39	23.42	23.4067	22.29	22.03	22.18	22.1667
		4 h		22.62	22.49	22.55	22.5533			23.42	23.42	21.57	21.44	21.21	21.4067
		6 h		22.11	21.94	22.03	22.0267	22.68	22.56	22.55	22.5967	21.03	20.91	20.92	20.9533
		0 h	arp8∆	30.11	30.15	30.22	30.16	30.95	30.74	30.86	30.85	29.91	29.69	29.82	29.8067
		2 h		22.94	22.71	22.91	22.8533	22.84	22.63	22.72	22.73	24.02	23.81	23.93	23.92
		4 h		22.42	22.31	22.36	22.3633	22.31	22.14	22.23	22.2267	23.64	23.47	23.56	23.5567
		6 h		22.11	22.13	22.09	22.11	23.18	23.26	23.07	23.17	22.89			22.89
		0 h	swr1∆ htz1∆	29.91	29.74	29.83	29.8267			30.62	30.62	30.89	30.66	30.77	30.7733
		2 h		23.02	22.85	22.94	22.9367	24.24	24.02	24.15	24.1367		24.27	24.16	24.215
		4 h		22.61	22.58	22.65	22.6133	23.87	24.09	24.08	24.0133	24.25	24.03	24.14	24.14
		6 h		22.11	22.26	22.34	22.2367	22.81	22.97	22.89	22.89	23.03	23.14	23.05	23.0733
		0 h	arp8∆ swr1∆ htz1∆	31.21	31.02	30.91	31.0467	30.88	30.67	30.79	30.78	30.78	30.59	30.7	30.69
		2 h			22.81		22.81	24.79		24.66	24.725	24.66	24.64	24.75	24.6833
		4 h		22.27			22.27	23.23		23.14	23.185	24.24	24.26	24.35	24.2833
		6 h		22.06	21.83	21.91	21.9333	22.78	22.91	23.27	22.9867	22.74	22.76	22.85	22.7833

## Sheet: QAOS figure4
figure	locus	time at 30 °C	strain	rep1	rep2	rep3	mean	rep1	rep2	rep3	mean	rep1	rep2	rep3	mean
Figure 4C	PAC1	0 h	cdc13-1	19.33	19.56	19.44	19.4433	19.29	19.44	19.34	19.3567	19.21	19.28		19.245
		0.5 h		19.72	19.52	19.48	19.5733	19.11	18.98		19.045	19.14	19.03	19.11	19.0933
		1 h		19.28	19.06	19.22	19.1867	18.77	18.81	18.86	18.8133		19.21	19.27	19.24
		2 h		18.83	19.01	18.94	18.9267	19.21	19.15	19.17	19.1767	19.35	18.81	18.89	19.0167
		0 h	sth1-mIAA7	19.14	19.31	19.07	19.1733	20.44	20.59	20.56	20.53		18.77	18.78	18.775
		0.5 h		18.95	18.79	18.86	18.8667	19.03	19.29	19.14	19.1533		19.38	19.22	19.3
		1 h		19.32	19.09	19.27	19.2267	19.55	19.53	19.44	19.5067	19.31	19.06	19.19	19.1867
		2 h		18.63	18.47	18.76	18.62	20.72	20.59	20.68	20.6633	19.21	18.94	18.99	19.0467
		0 h	snf2-mIAA7	19.73	19.59	19.65	19.6567	19.42	19.33	19.31	19.3533	19.41	19.34	19.33	19.36
		0.5 h		19.07	18.99	18.91	18.99	19.24	19.19		19.215	19.22			19.22
		1 h		19.12	19.26	19.03	19.1367	18.78	18.64	18.66	18.6933	18.7	18.67	18.61	18.66
		2 h			19.27		19.27	19.31	19.11	19.13	19.1833	18.76	18.82	18.65	18.7433
		0 h	sth1-mIAA7 snf2-mIAA7	19.21	19.26	19.19	19.22	19.41	19.31	19.29	19.3367	19.01	18.97	19.03	19.0033
		0.5 h		19.31	19.28	19.33	19.3067	19.12	19.21	19.22	19.1833	18.91	18.97	18.88	18.92
		1 h		19.17	19.08	19.11	19.12	19.01	18.97	19.08	19.02			18.87	18.87
		2 h		19.26	19.41	19.36	19.3433	18.91	18.78	18.8	18.83	19.23	19.17	19.11	19.17
	PDA1	0 h	cdc13-1	28.41	28.43	28.34	28.3933	29.24	29.36	29.37	29.3233	28.99	28.79	29.02	28.9333
		0.5 h		28.27		28.22	28.245			28.44	28.44	28.41	28.45	28.68	28.5133
		1 h		27.16	27.22	27.04	27.14		25.94	26.17	26.055	26.92	26.75	26.98	26.8833
		2 h		25.21	25.22	25.39	25.2733	25.18	25.22	25.14	25.18	25.06	25.23	25.12	25.1367
		0 h	sth1-mIAA7	28.28	28.4	28.16	28.28	29.37	29.62	28.51	29.1667	29.3	29.32	29.45	29.3567
		0.5 h		28.86	28.9	28.8	28.8533	27.09	27.38	27.23	27.2333	28.74	28.75	28.67	28.72
		1 h				28.28	28.28	26.92	26.78	26.67	26.79	29.11	28.63	28.93	28.89
		2 h		28.22	28.09	28.35	28.22	26.07	26.14		26.105	29.04	28.9	29.11	29.0167
		0 h	snf2-mIAA7	28.75	28.74	28.92	28.8033	29.21	29.34	29.51	29.3533	29.65	29.52	29.46	29.5433
		0.5 h		22.91	22.76	22.98	22.8833	29.01	28.84	28.85	28.9	28.85	28.84	29.22	28.97
		1 h		28.47	28.63	28.38	28.4933		24.48	22.46	23.47	28.89	28.83	28.72	28.8133
		2 h				28.16	28.16	35	26.38	25.67	29.0167	29.15	28.8	28.75	28.9
		0 h	sth1-mIAA7 snf2-mIAA7	28.89	28.89	28.83	28.87		28.9	28.89	28.895	28.83	28.85	28.69	28.79
		0.5 h		28.28	28.17	28.16	28.2033	29.59	28.53	28.37	28.83	28.66	28.79	28.78	28.7433
		1 h		28.64	28.46	28.67	28.59	35	28.78	28.77	30.85	28.99	29.16	28.91	29.02
		2 h		28.81	28.67	28.98	28.82	27.54	27.62	27.65	27.6033		28.61		28.61
	YER168C	0 h	cdc13-1	29.54	29.33	29.61	29.4933	29.2	29.02	29.15	29.1233	28.75	28.96	28.95	28.8867
		0.5 h		26.67	26.83	26.77	26.7567	35		26.85	30.925		26.27	26.34	26.305
		1 h		24.41	24.36	24.58	24.45		24.32	24.11	24.215		25.36	25.27	25.315
		2 h		22.96	22.85	23.04	22.95	23.33	23.33	23.3	23.32	23.09	23.19	23.23	23.17
		0 h	sth1-mIAA7	29.72	29.51	29.68	29.6367	29.71	29.64	29.82	29.7233	28.74	28.67	28.74	28.7167
		0.5 h		28.77	28.67	28.83	28.7567	29.04	29.16	29.21	29.1367	29.05	28.89	29.05	28.9967
		1 h		26.73	26.84	26.93	26.8333	27.41	27.32	27.59	27.44	28.67	28.55	28.74	28.6533
		2 h		25.12	25.06	25.2	25.1267	26.31		26.87	26.59	28.59	28.56	28.52	28.5567
		0 h	snf2-mIAA7	29.98	29.81	29.07	29.62		28.3	29.53	28.915	28.98	29.18	29.04	29.0667
		0.5 h		28.43	28.57	28.36	28.4533		35	27.84	31.42	29.04	29.25	28.92	29.07
		1 h		27.48	27.44	27.68	27.5333	30.73	24.67	23.27	26.2233	28.83	28.77	28.74	28.78
		2 h		28.65	28.45		28.55	26.83	24.23	24.06	25.04	28.66	28.67	28.5	28.61
		0 h	sth1-mIAA7 snf2-mIAA7	29.22	29.08	29.36	29.22		28.69	30.36	29.525	29.37	29.32	29.4	29.3633
		0.5 h				29.47	29.47	28.86	26.22	29.12	28.0667	29.03	29.05	29.21	29.0967
		1 h		27.86	27.01	27.88	27.5833	24.79	23.81		24.3		28.94	29.36	29.15
		2 h		26.17	26.38	26.09	26.2133	23.67	24.88	26.51	25.02	29.07	28.89	29.04	29
	Y5000	0 h	cdc13-1	29.47	29.63	29.41	29.5033		29.02	29.05	29.035		28.87		28.87
		0.5 h		23.42	23.43	23.66	23.5033			24.86	24.86	25.15	25.27	25.29	25.2367
		1 h		22.19			22.19	22.87	22.75	22.62	22.7467			23.41	23.41
		2 h		22.11	22.27	22.24	22.2067	21.81	21.75	21.76	21.7733			21.31	21.31
		0 h	sth1-mIAA7	30.92	30.79	30.66	30.79	29.74	29.62	29.79	29.7167	29.19	29.25	29.12	29.1867
		0.5 h		28.17	28.07	28.25	28.1633	25.97	26.18	26.04	26.0633	29.11	29.29	28.91	29.1033
		1 h		27.83	27.67	27.97	27.8233	24.21			24.21		28.95	28.82	28.885
		2 h		25.18	25.24	25.23	25.2167	23.74	23.63	23.78	23.7167		28.82	29.11	28.965
		0 h	snf2-mIAA7	29.94	29.75	29.88	29.8567	29.07	29.03	28.75	28.95	35	28.93	29.09	31.0067
		0.5 h		29.16	29.07	29.05	29.0933	28.89	29.19	28.82	28.9667		29.31	29.24	29.275
		1 h		28.46	27.53	28.58	28.19	28.73	28.66	29.28	28.89	29.42	29.29	29.25	29.32
		2 h				27.41	27.41		29.44	29.32	29.38	29.27	29.2		29.235
		0 h	sth1-mIAA7 snf2-mIAA7	29.97	29.14	29.84	29.65	29.07	29.17	29.01	29.0833	29.24	29.26	29.19	29.23
		0.5 h		29.86	29.76	29.71	29.7767			28.18	28.18		28.99	28.91	28.95
		1 h		28.83	28.95	28.76	28.8467	27.76			27.76	28.89	28.97	28.93	28.93
		2 h		28.14	28.07	28.18	28.13						28.79	28.97	28.88

## Sheet: QAOS 23degree
figure	locus	time at 30/23 °C	strain	rep1	rep2	rep3	mean	rep1	rep2	rep3	mean
Figure S1D	PAC1	0 h	cdc13-1 23°C	19.33	19.56	19.44	19.4433	19.83	19.89	19.86	19.86
		0.5 h	cdc13-1 30°C	19.72	19.52	19.48	19.5733	18.72	18.79	18.77	18.76
		1 h	cdc13-1 30°C	19.28	19.06	19.22	19.1867	18.41	18.48	18.46	18.45
		2 h	cdc13-1 30°C	18.83	19.01	18.94	18.9267	19.15	19.11	19.18	19.1467
		0 h	cdc13-1 23°C	19.35	19.21	19.48	19.3467	18.34	18.39	18.31	18.3467
		0.5 h	cdc13-1 23°C	18.45	18.71	18.52	18.56	19.12	19.19	19.17	19.16
		1 h	cdc13-1 23°C			19.45	19.45	18.58	18.63	18.61	18.6067
		2 h	cdc13-1 23C	18.89	19.04	19.23	19.0533	19.27	19.21	19.29	19.2567
	PDA1	0 h	cdc13-1 23°C	28.41	28.43	28.34	28.3933	30.84	30.92	30.87	30.8767
		0.5 h	cdc13-1 30°C	28.27		28.22	28.245	27.43	27.57	27.52	27.5067
		1 h	cdc13-1 30°C	27.16	27.22	27.04	27.14	26.61	26.69	26.73	26.6767
		2 h	cdc13-1 30°C	25.21	25.22	25.39	25.2733	24.87	24.93	24.91	24.9033
		0 h	cdc13-1 23°C	29.36	29.27	29.61	29.4133	29.19	29.27	29.23	29.23
		0.5 h	cdc13-1 23°C	28.21	28.17	28.16	28.18	29.04	29.18	29.09	29.1033
		1 h	cdc13-1 23°C	28.06	27.92	28.09	28.0233	29.37	29.21	28.41	28.9967
		2 h	cdc13-1 23C	27.32	27.35	27.48	27.3833	29.12	29.19	27.15	28.4867
	YER168C	0 h	cdc13-1 23°C	29.54	29.33	29.61	29.4933	28.53	28.61	28.44	28.5267
		0.5 h	cdc13-1 30°C	26.67	26.83	26.77	26.7567	26.32	26.47	26.58	26.4567
		1 h	cdc13-1 30°C	24.41	24.36	24.58	24.45	23.22	23.33	23.39	23.3133
		2 h	cdc13-1 30°C	22.96	22.85	23.04	22.95	22.77	22.82	22.88	22.8233
		0 h	cdc13-1 23°C	29.11	29.06	29.27	29.1467	29.79	29.72	29.63	29.7133
		0.5 h	cdc13-1 23°C	29.48	29.55	29.31	29.4467	29.19	29.11	29.04	29.1133
		1 h	cdc13-1 23°C				0	29.38	29.47	29.42	29.4233
		2 h	cdc13-1 23C	28.74	28.97	28.84	28.85	28.77	28.61	28.72	28.7
	Y5000	0 h	cdc13-1 23°C	29.47	29.63	29.41	29.5033	30.57	30.49	30.32	30.46
		0.5 h	cdc13-1 30°C	23.42	23.43	23.66	23.5033	24.33	24.18	24.44	24.3167
		1 h	cdc13-1 30°C	22.19			22.19	22.57	22.63	22.41	22.5367
		2 h	cdc13-1 30°C	22.11	22.27	22.24	22.2067	22.62	22.49	22.59	22.5667
		0 h	cdc13-1 23°C	30.63	30.82	30.73	30.7267	29.41	29.53	29.27	29.4033
		0.5 h	cdc13-1 23°C	28.41	28.53	28.64	28.5267	29.47		29.51	29.49
		1 h	cdc13-1 23°C	25.78	26.67	26.92	26.4567	28.76		28.77	28.765
		2 h	cdc13-1 23C	26.19	26.02	26.23	26.1467	28.66	28.79	28.68	28.71

## Sheet: standard curves
PAC2
conc ng/uL	log10	rep1	rep2	rep3	rep4	rep5
1	0	20.1133	19.34	20.41	21.8467	17.46
0.5	-0.30103	20.9833	20.2767	21.7233	23.3067	20.72
0.25	-0.60206	22.0667	21.28	22.2833	23.82	21.28
0.125	-0.90309	23.19	22.37	22.915	24.45	22.01
0.0625	-1.20412	24.34	23.6233	23.9633	25.4667	22.98
0.03125	-1.50515	25.1267	24.4233	25.9533	27.38	24.95
0.015625	-1.80618	26.2367	25.4633	26.435	27.97	25.33
0.0078125	-2.10721	27.07	26.34	26.49	27.91	25.33
0.00390625	-2.40824	28.4033	27.72	28.86	30.39	27.8767
0.00195312	-2.70927	29.2	28.465	29.7333	31.2467	29.7333
PDA1
x-values	log10	rep1	rep2	rep3	rep4	rep5
0.188	-0.725842	33.25	31.75	33.39	31.75	32.6767
0.375	-0.425969	32.05	30.56	31.12	30.56	30.4467
0.75	-0.124939	31.42	29.94	29.52	29.94	28.86
1.25	0.09691	30.19	28.66	28.79	28.66	28.1033
2.5	0.39794	29.4	27.88	27.61	27.88	26.8867
5	0.69897	28.03	26.49	26.48	26.49	25.7633
10	1	26.28	24.81	25.07	24.81	24.04
20	1.30103	24.69	23.26	24.77	23.26	23.9333
40	1.60206	23.18	21.69	23.11	21.69	23.11
80	1.90309	21.64	20.09	21.91	20.09	20.91
YER168
x-values	log10	rep1	rep2	rep3	rep4	rep5
0.188	-0.725842	33.47	31.8233	34.12	31.8233	33.41
0.375	-0.425969	31.78	30.4667	32.85	30.4667	32.1267
0.75	-0.124939	30.69	29.25	31.4133	29.25	30.71
1.25	0.09691	29.45	28.14	29.1467	28.14	28.4467
2.5	0.39794	28.06	26.69	27.71	26.69	27.0133
5	0.69897		25.53	26.3933	25.53	25.7
10	1	26.15	24.8367	25.7167	24.8367	25.04
20	1.30103	24.9	23.5	24.5033	23.5
40	1.60206	22.94	22.68	23.7267	22.68	23.0167
80	1.90309	20.37	21.1	22.2233	21.1	21.54
Y5000
x-values	log10	rep1	rep2	rep3	rep4	rep5
0.188	-0.725842	33.15	31.77	33.695	31.77	32.99
0.375	-0.425969	31.56	31.1467	32.6933	31.1467	32.01
0.75	-0.124939	30.04	28.5933	30.5133	28.5933	29.8267
1.25	0.09691	28.76	27.2633	29.35	27.2633	28.6733
2.5	0.39794	26.6	26.2433	28.15	26.2433	27.4667
5	0.69897	25.45	25.87	27.34	25.87	26.625
10	1	24.75	24.3433	26.45	24.3433	24.8033
20	1.30103	23.91	23.5633	25.6	23.5633	24.92
40	1.60206	23.08	22.65	24.6967	22.65	24.0133
80	1.90309	22.08	21.71	23.6333	21.71	22.9533
