# Supplementary material for: A role for nucleosome remodellers during resection of deprotected telomeres in yeast
Source: PLoS One. 2026 Jul 10;21(7):e0352656. doi: 10.1371/journal.pone.0352656 (PMC13353985; doi:10.1371/journal.pone.0352656)
Supplement: S6 Table — (XLSX) [file pone.0352656.s011.xlsx]

## Sheet: sheet4 CTvalues read in by R
Gene	yeast_strain	time	rep1	rep2	rep3	rep4	rep5	rep6
PAC1	strainA	0	"fill in the CT values here"
	strainA	0.5
	strainA	1
	strainA	2
	strainB	0
	strainB	0.5
	strainB	1
	strainB	2
	strainC	0
	strainC	0.5
	strainC	1
	strainC	2
	strainD	0
	strainD	0.5
	strainD	1
	strainD	2
PDA1	strainA	0
	strainA	0.5
	strainA	1
	strainA	2
	strainB	0
	strainB	0.5
	strainB	1
	strainB	2
	strainC	0
	strainC	0.5
	strainC	1
	strainC	2
	strainD	0
	strainD	0.5
	strainD	1
	strainD	2
YER168C	strainA	0
	strainA	0.5
	strainA	1
	strainA	2
	strainB	0
	strainB	0.5
	strainB	1
	strainB	2
	strainC	0
	strainC	0.5
	strainC	1
	strainC	2
	strainD	0
	strainD	0.5
	strainD	1
	strainD	2
Y5000	strainA	0
	strainA	0.5
	strainA	1
	strainA	2
	strainB	0
	strainB	0.5
	strainB	1
	strainB	2
	strainC	0
	strainC	0.5
	strainC	1
	strainC	2
	strainD	0
	strainD	0.5
	strainD	1
	strainD	2
