# Supplementary material for: A role for nucleosome remodellers during resection of deprotected telomeres in yeast
Source: PLoS One. 2026 Jul 10;21(7):e0352656. doi: 10.1371/journal.pone.0352656 (PMC13353985; doi:10.1371/journal.pone.0352656)
Supplement: S1 File — (R) [file pone.0352656.s012.R]

#Anja Deiser 25.09.2025
#This skript reads in the CT values of up to 6 replicates from an excel file (structure provided in S6 Table) and plots the ssDNA percentage generated after telomere deprotection 

rm(list = ls()) # clear space

#Load libraries required for the code
library(readxl)
library(writexl)
library(dplyr)
library(tidyr)
library(ggplot2)
library(gridExtra)
library(Cairo)
library(lme4)
library(pbkrtest)   # required for Kenward-Roger
library(lmerTest)   # after lme4
library(emmeans)
library(ggsignif)
library(lmerTest)
library(cowplot)


#Define directory of the excel data
cluster.dir <- "C:/directory/data/"


# Read the 4th sheet of an Excel file and save it in a data frame
df <- read_excel(paste0(cluster.dir, "file name", ".xlsx"), sheet = 4)


# Find the indices of non-NA values in the first column
non_na_indices <- which(!is.na(df$Gene))


#determine the lengths of the Gene datasets:
length_PAC2 <- non_na_indices[2]-1
length_PDA1 <- non_na_indices[3]-1
length_YER <- non_na_indices[4]-1
length_Y5000 <- as.numeric(length(df$rep1))


#Split the dataframe, so there is different dfs for each gene
PAC2 <- df[1:length_PAC2, ]
PDA1 <- df[(length_PAC2+1):length_PDA1, ]
YER <- df[(length_PDA1+1):length_YER, ]
Y5000 <- df[(length_YER+1):length_Y5000, ]


#Use the slope and intercept values of the ssDNA/dsDNA standars curves to calculate the ssDNA percentage

#PDA1:
PDA1$PDA1_ssDNA_percentage_rep1 <- 10 ^ ( ( PDA1$rep1 - 29) / -4.3 )
PDA1$PDA1_ssDNA_percentage_rep2 <- 10 ^ ( ( PDA1$rep2 - 29) / -4.3 )
PDA1$PDA1_ssDNA_percentage_rep3 <- 10 ^ ( ( PDA1$rep3 - 29) / -4.3 )
PDA1$PDA1_ssDNA_percentage_rep4 <- 10 ^ ( ( PDA1$rep4 - 29) / -4.3 )
PDA1$PDA1_ssDNA_percentage_rep5 <- 10 ^ ( ( PDA1$rep5 - 29) / -4.3 )
PDA1$PDA1_ssDNA_percentage_rep6 <- 10 ^ ( ( PDA1$rep6 - 29) / -4.3 )


#YER
YER$YER_ssDNA_percentage_rep1 <- 10 ^ ( ( YER$rep1 - 29.5) / -4.3 )
YER$YER_ssDNA_percentage_rep2 <- 10 ^ ( ( YER$rep2 - 29.5) / -4.3 )
YER$YER_ssDNA_percentage_rep3 <- 10 ^ ( ( YER$rep3 - 29.5) / -4.3 )
YER$YER_ssDNA_percentage_rep4 <- 10 ^ ( ( YER$rep4 - 29.5) / -4.3 )
YER$YER_ssDNA_percentage_rep5 <- 10 ^ ( ( YER$rep5 - 29.5) / -4.3 )
YER$YER_ssDNA_percentage_rep6 <- 10 ^ ( ( YER$rep6 - 29.5) / -4.3 )


#Y5000
Y5000$Y5000_ssDNA_percentage_rep1 <- 10 ^ ( ( Y5000$rep1 - 29.3) / -3.9 )
Y5000$Y5000_ssDNA_percentage_rep2 <- 10 ^ ( ( Y5000$rep2 - 29.3) / -3.9 )
Y5000$Y5000_ssDNA_percentage_rep3 <- 10 ^ ( ( Y5000$rep3 - 29.3) / -3.9 )
Y5000$Y5000_ssDNA_percentage_rep4 <- 10 ^ ( ( Y5000$rep4 - 29.3) / -3.9 )
Y5000$Y5000_ssDNA_percentage_rep5 <- 10 ^ ( ( Y5000$rep5 - 29.3) / -3.9 )
Y5000$Y5000_ssDNA_percentage_rep6 <- 10 ^ ( ( Y5000$rep6 - 29.3) / -3.9 )


###################################################################################
#Use the PAC2 dilution series to calculate the correction factor CF in order to adjust for concentrations not beeing exactely 0.25ng/uL in each sample:
#Calculate the measured concentration
PAC2$PAC2_measured_concentration_rep1 <- 10 ^ ( ( PAC2$rep1 - 20) / -3.5 )
PAC2$PAC2_measured_concentration_rep2 <- 10 ^ ( ( PAC2$rep2 - 20) / -3.5 )
PAC2$PAC2_measured_concentration_rep3 <- 10 ^ ( ( PAC2$rep3 - 20) / -3.5 )
PAC2$PAC2_measured_concentration_rep4 <- 10 ^ ( ( PAC2$rep4 - 20) / -3.5 )
PAC2$PAC2_measured_concentration_rep5 <- 10 ^ ( ( PAC2$rep5 - 20) / -3.5 )
PAC2$PAC2_measured_concentration_rep6 <- 10 ^ ( ( PAC2$rep6 - 20) / -3.5 )

#Calculate the correction factor
CF_rep1 <- 0.25 / PAC2$PAC2_measured_concentration_rep1 
CF_rep2 <- 0.25 / PAC2$PAC2_measured_concentration_rep2 
CF_rep3 <- 0.25 / PAC2$PAC2_measured_concentration_rep3 
CF_rep4 <- 0.25 / PAC2$PAC2_measured_concentration_rep4 
CF_rep5 <- 0.25 / PAC2$PAC2_measured_concentration_rep5 
CF_rep6 <- 0.25 / PAC2$PAC2_measured_concentration_rep6


#Calclulate the corrected ssDNA percentages from the ones calaculated before using the correction factor for the actual concentration in each sample:
PDA1$corrected_ssDNA_percentage_rep1 <- PDA1$PDA1_ssDNA_percentage_rep1 * CF_rep1
PDA1$corrected_ssDNA_percentage_rep2 <- PDA1$PDA1_ssDNA_percentage_rep2 * CF_rep2
PDA1$corrected_ssDNA_percentage_rep3 <- PDA1$PDA1_ssDNA_percentage_rep3 * CF_rep3
PDA1$corrected_ssDNA_percentage_rep4 <- PDA1$PDA1_ssDNA_percentage_rep4 * CF_rep4
PDA1$corrected_ssDNA_percentage_rep5 <- PDA1$PDA1_ssDNA_percentage_rep5 * CF_rep5
PDA1$corrected_ssDNA_percentage_rep6 <- PDA1$PDA1_ssDNA_percentage_rep6 * CF_rep6

YER$corrected_ssDNA_percentage_rep1 <- YER$YER_ssDNA_percentage_rep1 * CF_rep1
YER$corrected_ssDNA_percentage_rep2 <- YER$YER_ssDNA_percentage_rep2 * CF_rep2
YER$corrected_ssDNA_percentage_rep3 <- YER$YER_ssDNA_percentage_rep3 * CF_rep3
YER$corrected_ssDNA_percentage_rep4 <- YER$YER_ssDNA_percentage_rep4 * CF_rep4
YER$corrected_ssDNA_percentage_rep5 <- YER$YER_ssDNA_percentage_rep5 * CF_rep5
YER$corrected_ssDNA_percentage_rep6 <- YER$YER_ssDNA_percentage_rep6 * CF_rep6

Y5000$corrected_ssDNA_percentage_rep1 <- Y5000$Y5000_ssDNA_percentage_rep1 * CF_rep1
Y5000$corrected_ssDNA_percentage_rep2 <- Y5000$Y5000_ssDNA_percentage_rep2 * CF_rep2
Y5000$corrected_ssDNA_percentage_rep3 <- Y5000$Y5000_ssDNA_percentage_rep3 * CF_rep3
Y5000$corrected_ssDNA_percentage_rep4 <- Y5000$Y5000_ssDNA_percentage_rep4 * CF_rep4
Y5000$corrected_ssDNA_percentage_rep5 <- Y5000$Y5000_ssDNA_percentage_rep5 * CF_rep5
Y5000$corrected_ssDNA_percentage_rep6 <- Y5000$Y5000_ssDNA_percentage_rep6 * CF_rep6


####################################################################################
#put togehter the dataset for the different loci
df <- bind_rows(PDA1, YER, Y5000)

# Calculate mean of the corrected values and store as new row 
df <- df %>%
mutate(mean_ssDNA = rowMeans(across(starts_with("corrected")), na.rm = TRUE))


#calculate the standard deviation (sd) for the mean:
df$ssDNA_SD <- apply(df[, c("corrected_ssDNA_percentage_rep1", "corrected_ssDNA_percentage_rep2", "corrected_ssDNA_percentage_rep3", "corrected_ssDNA_percentage_rep4", "corrected_ssDNA_percentage_rep5", "corrected_ssDNA_percentage_rep6")], 1, sd)


#Fill up the NAs in the first clumn with the gene names, so the df can be broken into pieces without loss of data
df <- df %>%
  fill(Gene, .direction = "down")  

df$Gene <- factor(df$Gene,
                  levels = c("PAC1", "PDA1", "YER168C", "Y5000"),
                  labels = c("PAC2", "PDA1", "YER168C", "Y5000"))


#####################################################################


#Reduce the dataframe, so only the corrected values are kept
df_corrected_values <- df[ , c(1, 2, 3, 16, 17, 18, 19, 20, 21)]


#Calculate the significance with a linear mixed models approach

#Reduce the dataframe to the corrected values of the Y5000 locus and define the variables for the mixed model
df_Y5000_data <- df_corrected_values %>%
  filter(grepl("Y5000", Gene))

df_Y5000_data_filtered <- df_Y5000_data[, c(2, 3, 4, 5, 6, 7, 8, 9) ]

df_Y5000_data_filtered <- df_Y5000_data_filtered %>%
  mutate(yeast_strain = recode(yeast_strain,
                               "strainA" = "control",
                               "strainB" = "exo1\u0394", 
                               "strainC" = "sgs1\u0394",
                               "strainD" = "exo1\u0394 sgs1\u0394"))


long_data_mixed_model <- pivot_longer(
  df_Y5000_data_filtered,
  cols = starts_with("corrected"),   # or c("rep1", "rep2", "rep3")
  names_to = "replicate",
  values_to = "percentage"
)


long_data_mixed_model$yeast_strain <- factor(long_data_mixed_model$yeast_strain, levels = c("control", "exo1\u0394", "sgs1\u0394", "exo1\u0394 sgs1\u0394"))
long_data_mixed_model$time <- as.numeric(as.character(long_data_mixed_model$time))
long_data_mixed_model$time0 <- long_data_mixed_model$time


########################################
# Plot with both linear and smooth fits to check if linear model is a good fit
ggplot(long_data_mixed_model, aes(x = time0, y = percentage, color = yeast_strain)) +
  geom_point(size = 3, alpha = 0.6) +
  geom_smooth(method = "lm", se = TRUE, linetype = "solid") +  # Linear
  geom_smooth(method = "loess", se = FALSE, linetype = "dashed", span = 1.5) +  # Smooth
  facet_wrap(~ yeast_strain) +
  labs(title = "Linear (solid) vs Smooth (dashed) Fits") +
  theme_minimal()


# Fit the linear and quadratic model and do statistical check if quadratic would be better
model_linear <- lmer(percentage ~ time0 * yeast_strain + (1 + time0 | replicate),
                     data = long_data_mixed_model)

model_quad <- lmer(percentage ~ (time0 + I(time0^2)) * yeast_strain + 
                     (1 + time0 + I(time0^2) | replicate),
                   data = long_data_mixed_model)

# Compare
anova(model_linear, model_quad)
AIC(model_linear, model_quad)

# If p > 0.05 and AIC is similar or worse for quadratic, stick with linear


##############################

# Fit the mixed model with your data 
#(fixed intercept at time0, compare differences in slopes between yeast strains over time -> for example stainB:time)
model <- lmer(percentage ~ time0 + time0:yeast_strain + (0 + time0 | replicate),
              data = long_data_mixed_model)

# Check model summary
summary(model)

# Slopes per strain
slopes <- emtrends(model, ~ yeast_strain, var = "time0")
slopes_df <- as.data.frame(slopes)

# Compare vs reference (control)
contrasts <- contrast(slopes, method = "trt.vs.ctrl", ref = "control")
contrasts_df <- as.data.frame(contrasts)

# Create grid for predictions
time_grid <- seq(0, max(long_data_mixed_model$time0), length.out = 100)
pred_df <- expand.grid(
  time0 = time_grid,
  yeast_strain = levels(long_data_mixed_model$yeast_strain)
)

# Get predicted means and confidence intervals
emm_grid <- emmeans(model, ~ yeast_strain, at = list(time0 = time_grid))
pred_df <- as.data.frame(emm_grid)


# Create a summary table for annotations
# Add p-values to slopes_df (strainA has no p-value as it's the reference)
slopes_df$p_value <- c(NA, contrasts_df$p.value)
slopes_df$slope_rounded <- round(slopes_df$time0.trend, 3)
slopes_df$p_rounded <- ifelse(is.na(slopes_df$p_value), "ref", 
                              ifelse(slopes_df$p_value < 0.001, "<0.001",
                                     round(slopes_df$p_value, 3)))


# Create table text
table_text <- paste0(
  slopes_df$yeast_strain, ": slope=", slopes_df$slope_rounded,
  ", p=", slopes_df$p_rounded
)
table_label <- paste0( "Y5000 locus \n\n",   # title + empty line
                       table_text, collapse = "\n")


# Create the plot with table annotation
p0 <- ggplot(pred_df, aes(x = time0, y = emmean, color = yeast_strain)) +
  geom_line(linewidth = 1.2) +
  geom_point(data = long_data_mixed_model, aes(x = time0, y = percentage, color = yeast_strain), alpha = 0.3) +
  geom_ribbon(data = pred_df, aes(x = time0, ymin = lower.CL, ymax = upper.CL, fill = yeast_strain),
              alpha = 0.15,
              shape = 3, inherit.aes = FALSE) +
  # Add table in upper-left corner
  annotate("label", 
           x = min(time_grid) + (max(time_grid) - min(time_grid)) * 0.02,  # 2% from left
           y = 12 * 0.98,  # 98% of max height
           label = table_label,
           hjust = 0, vjust = 1,
           size = 1.5,
           fill = "white", alpha = 0.8) +
  labs(x = "Time", y = "Percentage", 
       title = "Y5000 locus",
       #subtitle = "P-values compare each strain vs strainA (reference)"
  ) +
  labs(color = "yeast strains", fill = "yeast strains")
theme_minimal()


# Create the same plot as p0, but without the legend, so 4 plots nicely fit on one page later
p1 <- ggplot(pred_df, aes(x = time0, y = emmean, color = yeast_strain)) +
  geom_line(linewidth = 0.4) +
  geom_point(data = long_data_mixed_model, aes(x = time0, y = percentage, color = yeast_strain), alpha = 0.8, shape = 4) +
  geom_ribbon(data = pred_df, aes(x = time0, ymin = lower.CL, ymax = upper.CL, fill = yeast_strain),
              alpha = 0.3, inherit.aes = FALSE) +
  labs(x = "Time", y = "Percentage", 
       title = "Y5000 locus",
       #subtitle = "P-values compare each strain vs strainA (reference)"
  ) +
  theme(legend.position = "none")   # removes legend
theme_minimal()


p1_table_plot <- ggplot() +
  annotate("text",
           x = 0.5,    # 50% from left → horizontal center
           y = 0.5,    # 50% from bottom → vertical center
           label = table_label,
           hjust = 0.5,  # center horizontally
           vjust = 0.5,  # center vertically
           family = "Calibri",
           size = 3,
           lineheight = 1.2) +
  theme_void() +
  theme(
    plot.margin = margin(2, 2, 2, 2)
  ) +
  coord_cartesian(clip = "off") +
  xlim(0, 1) + 
  ylim(0, 1)

###################################################################################
#Now do the same for the YER168 locus and store the plot p2

df_YER168_data <- df_corrected_values %>%
  filter(grepl("YER168", Gene))

df_YER168_data_filtered <- df_YER168_data[, c(2, 3, 4, 5, 6, 7, 8, 9) ]

df_YER168_data_filtered <- df_YER168_data_filtered %>%
  mutate(yeast_strain = recode(yeast_strain,
                               "strainA" = "control",
                               "strainB" = "exo1\u0394", 
                               "strainC" = "sgs1\u0394",
                               "strainD" = "exo1\u0394 sgs1\u0394"))


long_data_mixed_model <- pivot_longer(
  df_YER168_data_filtered,
  cols = starts_with("corrected"),   
  names_to = "replicate",
  values_to = "percentage"
)


long_data_mixed_model$yeast_strain <- factor(long_data_mixed_model$yeast_strain, levels = c("control", "exo1\u0394", "sgs1\u0394", "exo1\u0394 sgs1\u0394"))
long_data_mixed_model$time <- as.numeric(as.character(long_data_mixed_model$time))

long_data_mixed_model$time0 <- long_data_mixed_model$time

# Fit the mixed model with your data (fixed intercept at time0, compare differences in slopes between yeast strains over time -> for example stainB:time)
model <- lmer(percentage ~ time0 + time0:yeast_strain + (0 + time0 | replicate),
              data = long_data_mixed_model)

# Check model summary
summary(model)

# Slopes per strain
slopes <- emtrends(model, ~ yeast_strain, var = "time0")
slopes_df <- as.data.frame(slopes)

# Compare vs reference (strainA)
contrasts <- contrast(slopes, method = "trt.vs.ctrl", ref = "control")
contrasts_df <- as.data.frame(contrasts)

# Create grid for predictions
time_grid <- seq(0, max(long_data_mixed_model$time0), length.out = 100)
pred_df <- expand.grid(
  time0 = time_grid,
  yeast_strain = levels(long_data_mixed_model$yeast_strain)
)

# Get predicted means and confidence intervals
emm_grid <- emmeans(model, ~ yeast_strain, at = list(time0 = time_grid))
pred_df <- as.data.frame(emm_grid)

# Create a summary table for annotations
# Add p-values to slopes_df (strainA has no p-value as it's the reference)
slopes_df$p_value <- c(NA, contrasts_df$p.value)
slopes_df$slope_rounded <- round(slopes_df$time0.trend, 3)
slopes_df$p_rounded <- ifelse(is.na(slopes_df$p_value), "ref", 
                              ifelse(slopes_df$p_value < 0.001, "<0.001",
                                     round(slopes_df$p_value, 3)))

# Create table text
table_text <- paste0(
  slopes_df$yeast_strain, ": slope=", slopes_df$slope_rounded,
  ", p=", slopes_df$p_rounded
)
table_label <- paste0( "YER168 locus \n\n",   # title + empty line
                       table_text, collapse = "\n")

# Create the plot with table annotation
p2 <- ggplot(pred_df, aes(x = time0, y = emmean, color = yeast_strain)) +
  geom_line(linewidth = 0.4) +
  geom_point(data = long_data_mixed_model, aes(x = time0, y = percentage, color = yeast_strain), alpha = 0.8, shape = 4) +
  geom_ribbon(data = pred_df, aes(x = time0, ymin = lower.CL, ymax = upper.CL, fill = yeast_strain),
              alpha = 0.3, inherit.aes = FALSE) +
  labs(x = "Time", y = "Percentage", 
       title = "YER168C locus",
       #subtitle = "P-values compare each strain vs strainA (reference)"
  ) +
  theme(legend.position = "none") # removes legend
theme_minimal()

p2_table_plot <- ggplot() +
  annotate("text",
           x = 0.5,    # 50% from left → horizontal center
           y = 0.5,    # 50% from bottom → vertical center
           label = table_label,
           hjust = 0.5,  # center horizontally
           vjust = 0.5,  # center vertically
           family = "Calibri",
           size = 3,
           lineheight = 1.2) +
  theme_void() +
  theme(
    plot.margin = margin(2, 2, 2, 2)
  ) +
  coord_cartesian(clip = "off") +
  xlim(0, 1) + 
  ylim(0, 1)


####################################################################
#Now do the same for the PDA1 locus and store the plot p3

df_PDA1_data <- df_corrected_values %>%
  filter(grepl("PDA1", Gene))

df_PDA1_data_filtered <- df_PDA1_data[, c(2, 3, 4, 5, 6, 7, 8, 9) ]

df_PDA1_data_filtered <- df_PDA1_data_filtered %>%
  mutate(yeast_strain = recode(yeast_strain,
                               "strainA" = "control",
                               "strainB" = "exo1\u0394", 
                               "strainC" = "sgs1\u0394",
                               "strainD" = "exo1\u0394 sgs1\u0394"))


long_data_mixed_model <- pivot_longer(
  df_PDA1_data_filtered,
  cols = starts_with("corrected"),   # or c("rep1", "rep2", "rep3")
  names_to = "replicate",
  values_to = "percentage"
)


long_data_mixed_model$yeast_strain <- factor(long_data_mixed_model$yeast_strain, levels = c("control", "exo1\u0394", "sgs1\u0394", "exo1\u0394 sgs1\u0394"))
long_data_mixed_model$time <- as.numeric(as.character(long_data_mixed_model$time))

long_data_mixed_model$time0 <- long_data_mixed_model$time

# Fit the mixed model with your data (fixed intercept at time0, compare differences in slopes between yeast strains over time -> for example stainB:time)
model <- lmer(percentage ~ time0 + time0:yeast_strain + (0 + time0 | replicate),
              data = long_data_mixed_model)

# Check model summary
summary(model)

# Slopes per strain
slopes <- emtrends(model, ~ yeast_strain, var = "time0")
slopes_df <- as.data.frame(slopes)

# Compare vs reference (strainA)
contrasts <- contrast(slopes, method = "trt.vs.ctrl", ref = "control")
contrasts_df <- as.data.frame(contrasts)

# Create grid for predictions
time_grid <- seq(0, max(long_data_mixed_model$time0), length.out = 100)
pred_df <- expand.grid(
  time0 = time_grid,
  yeast_strain = levels(long_data_mixed_model$yeast_strain)
)

# Get predicted means and confidence intervals
emm_grid <- emmeans(model, ~ yeast_strain, at = list(time0 = time_grid))
pred_df <- as.data.frame(emm_grid)

# Create a summary table for annotations
# Add p-values to slopes_df (strainA has no p-value as it's the reference)
slopes_df$p_value <- c(NA, contrasts_df$p.value)
slopes_df$slope_rounded <- round(slopes_df$time0.trend, 3)
slopes_df$p_rounded <- ifelse(is.na(slopes_df$p_value), "ref", 
                              ifelse(slopes_df$p_value < 0.001, "<0.001",
                                     round(slopes_df$p_value, 3)))

# Create table text
table_text <- paste0(
  slopes_df$yeast_strain, ": slope=", slopes_df$slope_rounded,
  ", p=", slopes_df$p_rounded
)
table_label <- paste0( "PDA1 locus \n\n",   # title + empty line
                       table_text, collapse = "\n")


# Create the plot with table annotation
p3 <- ggplot(pred_df, aes(x = time0, y = emmean, color = yeast_strain)) +
  geom_line(linewidth = 0.4) +
  geom_point(data = long_data_mixed_model, aes(x = time0, y = percentage, color = yeast_strain), alpha = 0.8, shape = 4) +
  geom_ribbon(data = pred_df, aes(x = time0, ymin = lower.CL, ymax = upper.CL, fill = yeast_strain),
              alpha = 0.3, inherit.aes = FALSE) +
  labs(x = "Time", y = "Percentage", 
       title = "PDA1 locus",
       #subtitle = "P-values compare each strain vs strainA (reference)"
  ) +
  theme(legend.position = "none")   # removes legend
theme_minimal()


p3_table_plot <- ggplot() +
  annotate("text",
           x = 0.5,    # 50% from left → horizontal center
           y = 0.5,    # 50% from bottom → vertical center
           label = table_label,
           hjust = 0.5,  # center horizontally
           vjust = 0.5,  # center vertically
           family = "Calibri",
           size = 3,
           lineheight = 1.2) +
  theme_void() +
  theme(
    plot.margin = margin(2, 2, 2, 2)
  ) +
  coord_cartesian(clip = "off") +
  xlim(0, 1) + 
  ylim(0, 1)


#Set the directory where the plots will be saved
setwd("C:/Users/manjdeis/Desktop/QAOS/Plots_mixed_models/")  
#Name the pdf file which will be generated
CairoPDF("Mixed models plotting sgs1 exo example skript test")

#Define the scale of the plots
max_y <- 12

p0 <- p0 + coord_cartesian(ylim = c(0, max_y))
p1 <- p1 + coord_cartesian(ylim = c(0, max_y))
p2 <- p2 + coord_cartesian(ylim = c(0, max_y))
p3 <- p3 + coord_cartesian(ylim = c(0, max_y))

#Adjust the text in the plots
p0 <- p0 +
  theme(
    axis.text.x = element_text(size = 17, family = "Calibri"),
    axis.text.y = element_text(size = 17, family = "Calibri")
  )
p1 <- p1 +
  theme(
    axis.text.x = element_text(size = 17, family = "Calibri"),
    axis.text.y = element_text(size = 17, family = "Calibri")
  )
p2 <- p2 +
  theme(
    axis.text.x = element_text(size = 17, family = "Calibri"),
    axis.text.y = element_text(size = 17, family = "Calibri")
  )
p3 <- p3 +
  theme(
    axis.text.x = element_text(size = 17, family = "Calibri"),
    axis.text.y = element_text(size = 17, family = "Calibri")
  )


#Define different color palettes for plotting the different strains and choose one for the plots
cb_palette_orange = c("black", "#F4B04A","#E05D00","#C12727") #exo dna
cb_palette_brown  = c("black", "#C89F72", "#704C2A","#7A2D00") #sgs
cb_palette_blue   = c("black", "deepskyblue", "#0072B2", "darkblue") #swrhtz
cb_palette_green  = c("black", "#5AC75A",  "#248244", "darkgreen") #sth snf
cb_palette_purple = c("black", "#D1A3F0", "#C149B8", "#6B1F85") #fun rad9

#Choose the palette here 
cb_palette <- cb_palette_brown

#This applies the chosen palette
p0 <-  p0 + scale_color_manual(values = cb_palette) +
  scale_fill_manual(values = cb_palette)
p1 <-  p1 + scale_color_manual(values = cb_palette) +
  scale_fill_manual(values = cb_palette)
p2 <- p2 + scale_color_manual(values = cb_palette) +
  scale_fill_manual(values = cb_palette)
p3 <- p3 +  scale_color_manual(values = cb_palette) +
  scale_fill_manual(values = cb_palette)


# extract legend from the plot p0
legend_only <- get_legend(
  p0 + theme(legend.position = "right") # or "bottom"
)

#Arrange the plots on 2 pdf pages showing the plots on the first page and the significance values on the second page
grid.arrange(p3, p2, p1, legend_only, ncol =2, nrow = 2)
grid.arrange(p3_table_plot, p2_table_plot, p1_table_plot, legend_only, ncol =2, nrow = 2)

#Close the pdf
dev.off()

#############################################################################
################################################################################
################################################################################

#The following plots the data in bar charts, one plot for each strain


# generate dfs for individual yeast_strains

df_A <- df %>%
  filter(grepl("strainA", yeast_strain))

df_B <- df %>%
  filter(grepl("strainB", yeast_strain))

df_C <- df %>%
  filter(grepl("strainC", yeast_strain))

df_D <- df %>%
  filter(grepl("strainD", yeast_strain))


#Create Plots for the ssDNA percentages and save in a pdf:
#Set the directory where to save the pdf
setwd("C:/Users/manjdeis/Desktop/QAOS/Plots_mixed_models/")  
#Define the name of the pdf
CairoPDF("QAOS sgs1 exo example skript test")

#Store the ssDNA percentage values for the control strain in the plot p1 including the legend
p0 <- ggplot(df_A, aes(x = factor(time), y = mean_ssDNA, fill = factor(Gene, levels = c("PDA1", "YER168C", "Y5000")))) +
  geom_bar(stat = "identity", position = position_dodge(width = 0.9)) +
  #geom_errorbar(aes(ymin = mean_ssDNA - ssDNA_SD, ymax = mean_ssDNA + ssDNA_SD),
  #             width = 0.2, linewidth = 0.2,
  #            position = position_dodge(width = 0.9)) +
  geom_point(aes(y = corrected_ssDNA_percentage_rep1, group = factor(Gene, levels = c("PDA1", "YER168C", "Y5000"))),
             position = position_dodge(width = 0.9),
             shape = 4, size = 1.2, color = "black", stroke = 0.35) +
  geom_point(aes(y = corrected_ssDNA_percentage_rep2, group = factor(Gene, levels = c("PDA1", "YER168C", "Y5000"))),
             position = position_dodge(width = 0.9),
             shape = 4, size = 1.2, color = "black", stroke = 0.35) +
  geom_point(aes(y = corrected_ssDNA_percentage_rep3, group = factor(Gene, levels = c("PDA1", "YER168C", "Y5000"))),
             position = position_dodge(width = 0.9),
             shape = 4, size = 1.2, color = "black", stroke = 0.35) +
  geom_point(aes(y = corrected_ssDNA_percentage_rep4, group = factor(Gene, levels = c("PDA1", "YER168C", "Y5000"))),
             position = position_dodge(width = 0.9),
             shape = 4, size = 1.2, color = "black", stroke = 0.35) +
  geom_point(aes(y = corrected_ssDNA_percentage_rep5, group = factor(Gene, levels = c("PDA1", "YER168C", "Y5000"))),
             position = position_dodge(width = 0.9),
             shape = 4, size = 1.2, color = "black", stroke = 0.35) +
  geom_point(aes(y = corrected_ssDNA_percentage_rep6, group = factor(Gene, levels = c("PDA1", "YER168C", "Y5000"))),
             position = position_dodge(width = 0.9),
             shape = 4, size = 1.2, color = "black", stroke = 0.35) +
  scale_fill_manual(values = c("PDA1" = "#0000ff", "YER168C" = "#2C7BB6", "Y5000" = "#4D4D4D")) +
  labs(title = "Control", x = "Time (hours)", y = "ssDNA percentage", fill = "Gene")


#p1 is equal to p0 but without the legend, so the four pots fit on one pdf page nicely
p1 <- ggplot(df_A, aes(x = factor(time), y = mean_ssDNA, fill = factor(Gene, levels = c("PDA1", "YER168C", "Y5000")))) +
  geom_bar(stat = "identity", position = position_dodge(width = 0.9)) +
  #geom_errorbar(aes(ymin = mean_ssDNA - ssDNA_SD, ymax = mean_ssDNA + ssDNA_SD),
  #             width = 0.2, linewidth = 0.2,
  #            position = position_dodge(width = 0.9)) +
  geom_point(aes(y = corrected_ssDNA_percentage_rep1, group = factor(Gene, levels = c("PDA1", "YER168C", "Y5000"))),
             position = position_dodge(width = 0.9),
             shape = 4, size = 1.2, color = "black", stroke = 0.35) +
  geom_point(aes(y = corrected_ssDNA_percentage_rep2, group = factor(Gene, levels = c("PDA1", "YER168C", "Y5000"))),
             position = position_dodge(width = 0.9),
             shape = 4, size = 1.2, color = "black", stroke = 0.35) +
  geom_point(aes(y = corrected_ssDNA_percentage_rep3, group = factor(Gene, levels = c("PDA1", "YER168C", "Y5000"))),
             position = position_dodge(width = 0.9),
             shape = 4, size = 1.2, color = "black", stroke = 0.35) +
  geom_point(aes(y = corrected_ssDNA_percentage_rep4, group = factor(Gene, levels = c("PDA1", "YER168C", "Y5000"))),
             position = position_dodge(width = 0.9),
             shape = 4, size = 1.2, color = "black", stroke = 0.35) +
  geom_point(aes(y = corrected_ssDNA_percentage_rep5, group = factor(Gene, levels = c("PDA1", "YER168C", "Y5000"))),
             position = position_dodge(width = 0.9),
             shape = 4, size = 1.2, color = "black", stroke = 0.35) +
  geom_point(aes(y = corrected_ssDNA_percentage_rep6, group = factor(Gene, levels = c("PDA1", "YER168C", "Y5000"))),
             position = position_dodge(width = 0.9),
             shape = 4, size = 1.2, color = "black", stroke = 0.35) +
  scale_fill_manual(values = c("PDA1" = "#0000ff", "YER168C" = "#2C7BB6", "Y5000" = "#4D4D4D")) +
  labs(title = "Control", x = "Time (hours)", y = "ssDNA percentage", fill = "Gene")+
  theme(legend.position = "none")   # removes legend

#p2 Plots the second strain
p2 <- ggplot(df_B, aes(x = factor(time), y = mean_ssDNA, fill = factor(Gene, levels = c("PDA1", "YER168C", "Y5000")))) +
  geom_bar(stat = "identity", position = position_dodge(width = 0.9)) +
  #geom_errorbar(aes(ymin = mean_ssDNA - ssDNA_SD, ymax = mean_ssDNA + ssDNA_SD),
  #             width = 0.2, linewidth = 0.2,
  #            position = position_dodge(width = 0.9)) +
  geom_point(aes(y = corrected_ssDNA_percentage_rep1, group = factor(Gene, levels = c("PDA1", "YER168C", "Y5000"))),
             position = position_dodge(width = 0.9),
             shape = 4, size = 1.2, color = "black", stroke = 0.35) +
  geom_point(aes(y = corrected_ssDNA_percentage_rep2, group = factor(Gene, levels = c("PDA1", "YER168C", "Y5000"))),
             position = position_dodge(width = 0.9),
             shape = 4, size = 1.2, color = "black", stroke = 0.35) +
  geom_point(aes(y = corrected_ssDNA_percentage_rep3, group = factor(Gene, levels = c("PDA1", "YER168C", "Y5000"))),
             position = position_dodge(width = 0.9),
             shape = 4, size = 1.2, color = "black", stroke = 0.35) +
  scale_fill_manual(values = c("PDA1" = "#0000ff", "YER168C" = "#2C7BB6", "Y5000" = "#4D4D4D")) +
  labs(title = "exo1\u0394", x = "Time (hours)", y = "ssDNA percentage", fill = "Gene")+
  theme(legend.position = "none")   # removes legend

#p3 plots the third strain
p3 <- ggplot(df_C, aes(x = factor(time), y = mean_ssDNA, fill = factor(Gene, levels = c("PDA1", "YER168C", "Y5000")))) +
  geom_bar(stat = "identity", position = position_dodge(width = 0.9)) +
  #geom_errorbar(aes(ymin = mean_ssDNA - ssDNA_SD, ymax = mean_ssDNA + ssDNA_SD),
  #             width = 0.2, linewidth = 0.2,
  #            position = position_dodge(width = 0.9)) +
  geom_point(aes(y = corrected_ssDNA_percentage_rep1, group = factor(Gene, levels = c("PDA1", "YER168C", "Y5000"))),
             position = position_dodge(width = 0.9),
             shape = 4, size = 1.2, color = "black", stroke = 0.35) +
  geom_point(aes(y = corrected_ssDNA_percentage_rep2, group = factor(Gene, levels = c("PDA1", "YER168C", "Y5000"))),
             position = position_dodge(width = 0.9),
             shape = 4, size = 1.2, color = "black", stroke = 0.35) +
  geom_point(aes(y = corrected_ssDNA_percentage_rep3, group = factor(Gene, levels = c("PDA1", "YER168C", "Y5000"))),
             position = position_dodge(width = 0.9),
             shape = 4, size = 1.2, color = "black", stroke = 0.35) +
  scale_fill_manual(values = c("PDA1" = "#0000ff", "YER168C" = "#2C7BB6", "Y5000" = "#4D4D4D")) +
  labs(title = "sgs1\u0394", x = "Time (hours)", y = "ssDNA percentage", fill = "Gene")+
  theme(legend.position = "none")   # removes legend

#p4 plots the 4th strain
p4 <- ggplot(df_D, aes(x = factor(time), y = mean_ssDNA, fill = factor(Gene, levels = c("PDA1", "YER168C", "Y5000")))) +
  geom_bar(stat = "identity", position = position_dodge(width = 0.9)) +
  #geom_errorbar(aes(ymin = mean_ssDNA - ssDNA_SD, ymax = mean_ssDNA + ssDNA_SD),
  #             width = 0.2, linewidth = 0.2,
  #            position = position_dodge(width = 0.9)) +
  geom_point(aes(y = corrected_ssDNA_percentage_rep1, group = factor(Gene, levels = c("PDA1", "YER168C", "Y5000"))),
             position = position_dodge(width = 0.9),
             shape = 4, size = 1.2, color = "black", stroke = 0.35) +
  geom_point(aes(y = corrected_ssDNA_percentage_rep2, group = factor(Gene, levels = c("PDA1", "YER168C", "Y5000"))),
             position = position_dodge(width = 0.9),
             shape = 4, size = 1.2, color = "black", stroke = 0.35) +
  geom_point(aes(y = corrected_ssDNA_percentage_rep3, group = factor(Gene, levels = c("PDA1", "YER168C", "Y5000"))),
             position = position_dodge(width = 0.9),
             shape = 4, size = 1.2, color = "black", stroke = 0.35) +
  scale_fill_manual(values = c("PDA1" = "#0000ff", "YER168C" = "#2C7BB6", "Y5000" = "#4D4D4D")) +
  labs(title = "exo1\u0394 sgs1\u0394", x = "Time (hours)", y = "ssDNA percentage", fill = "Gene")+
  theme(legend.position = "none")   # removes legend


#Define the max scale of the plot
max_y <- 15

p1 <- p1 + coord_cartesian(ylim = c(0, max_y))
p2 <- p2 + coord_cartesian(ylim = c(0, max_y))
p3 <- p3 + coord_cartesian(ylim = c(0, max_y))
p4 <- p4 + coord_cartesian(ylim = c(0, max_y))


#Adjust the text of the plots
p0 <- p0 +
  theme(
    axis.text.x = element_text(size = 17, family = "Calibri"),
    axis.text.y = element_text(size = 17, family = "Calibri")
  )
p1 <- p1 +
  theme(
    axis.text.x = element_text(size = 17, family = "Calibri"),
    axis.text.y = element_text(size = 17, family = "Calibri")
  )
p2 <- p2 +
  theme(
    axis.text.x = element_text(size = 17, family = "Calibri"),
    axis.text.y = element_text(size = 17, family = "Calibri")
  )
p3 <- p3 +
  theme(
    axis.text.x = element_text(size = 17, family = "Calibri"),
    axis.text.y = element_text(size = 17, family = "Calibri")
  )
p4 <- p4 +
  theme(
    axis.text.x = element_text(size = 17, family = "Calibri"),
    axis.text.y = element_text(size = 17, family = "Calibri")
  )

#Arrange the plots on the pdf page, on the first all plots of the mutants and the control on the second page again the control with the legend
grid.arrange(p1, p2, p3, p4, ncol =2, nrow = 2)
grid.arrange(p0, ncol =1, nrow = 1)

#Close the pdf file
dev.off()
